# Supplementary material for: Does social trust stimulate university technology transfer? Evidence from China
Source: PLoS One. 2021 Aug 25;16(8):e0256551. doi: 10.1371/journal.pone.0256551 (PMC8386828; doi:10.1371/journal.pone.0256551)
Supplement: S1 Data — (ZIP) [file pone.0256551.s002.zip]

Archive with 4 entries (3 files):
- DATA/Gaoxiao.dta
- DATA/Mac.dta
- DATA/score.dta
- DATA/
